# Supplementary material for: Subpopulations of Staphylococcus aureus Clonal Complex 121 Are Associated with Distinct Clinical Entities
Source: PLoS One. 2013 Mar 7;8(3):e58155. doi: 10.1371/journal.pone.0058155 (PMC3591430; doi:10.1371/journal.pone.0058155)
Supplement: Table S1 — Genetic loci and PCR primers used for WAVE analysis. (XLS) [file pone.0058155.s004.xls]

## Sheet: Tabelle1
Table S1. Genetic loci and PCR primers (annotation as in genome sequence for S. aureus N315, accession number BA000018; Lancet 357: 1225).
Locus	ORF	Annotation	Left Primer (5´-3´)	Right Primer (5´-3´)	Left Position	Right Position	Product size (bp)	Temperature (°C)
au200	SA0016	adenylosuccinate synthase	TTCGTTTCGAAGGTAATTGG	CGTGCATTTTCAGGTAATTCTT	23216	23628	371	56.3
au201	SA0098	hypothetical protein, similar to aminoacylase	TGAAGATGAAACGGCGAAAT	CCTGTTTTCATTGTGCTCAT	110529	110948	380	57.3
au202	SA0113	hypothetical protein, similar to ornithine cyclodeaminase (EC 4.3.1.12)	AAACGCGTGTTTGTTTACGA	TTTTGTTGTTGTGCCTGTTGA	130244	130731	447	56.3
au203	SA0123	hypothetical protein, similar to UDP-glucose 4-epimerase (gale-1)	TGGTTTTATTGGGTCGCATT	AATTTAATGTCGTCCGTTCG	142173	142618	406	54.7
au205	SA0182	hypothetical protein, similar to indole-3-pyruvate decarboxylas	TTAGTTGCAATGAGCCATCA	TTCAGCAACAGCAGGATTTT	213236	213690	415	54.3
au206	SA0202	hypothetical protein, similar to gamma-glutamyltranspeptidase precursor	TCTTGCGGCTAAAATTGGTAA	TGGCGCGAATATTTTTCAGT	239439	239855	376	56.3
au207	SA0220	hypothetical protein, similar to glycerophosphodiester phosphodiesterase	TGAAAAGCGCATTGTTCTTC	TCCATTTTGACGCATTTTCA	263008	263471	424	54.6
au208	SA0256	6-phospho-beta-glucosidase	CCGCAAATCAATTTGAAGGT	GCGCAAAATGCACAAAATAA	310060	310488	389	55.6
au209	SA0299	hypothetical protein, similar to carbohydrate kinase, PfkB family	TTGCAGAAACATCAAATCCTG	TCATTTTTGGGGAAGAAACC	355123	355563	400	56.0
au210	SA0311	hypothetical protein, similar to trimethylamine dehydrogenase (EC 1.5.99.7)	TCGAAATTTCCACACCATCA	CCGTAAACGCATCAACAAAA	369364	369789	386	57.7
au212	SA0346	hypothetical protein, similar to cystathionine beta-lyase	TGACAGCACCAGCAATTAAA	ATTCGCTTTTGCTTTTGCAT	405743	406170	388	56.2
au213	SA0376	GMP synthase	AAGTTGAACGTGCCAATGAA	TTGATCCCCAATTGCTTTATG	434800	435239	399	57.2
au214	SA0419	cystathionine gamma-synthase	CAAACATGGCTTTGCGTTTA	ATGCCACCTGTTGAATTTGA	480802	481293	452	56.5
au215	SA0431	NADH-glutamate synthase small subunit	AAGCGGGCATTACTTTCATT	AACGCATTGTTTGAACACCA	495821	496294	434	55.8
au218	SA0507	hypothetical protein, similar to N-acyl-L-amino acid amidohydrolase	TCAAATTTGGGATTATGGTGTG	CAAACCTCATGAAACCATTGA	592338	592835	455	54.9
au219	SA0512	branched-chain amino acid aminotroansferase homologue	AAATTTCACCTGCTGCACAA	TGCAACTTTTGCAAAGCCTA	599411	599841	391	56.6
au220	SA0537	hypothetical protein, similar to phosphomethylpyrimidine kinase, thiD homologue	AAGCTTTGCCACCTTTAATGA	TGCAAGCAGATTTGAAAACG	631634	632116	442	56.3
au222	SA0697	hypothetical protein, similar to glycerate kinase	CAGTTGCAAGCCAAATTGAA	TCGACTTGAAAAATCCGACA	795048	795547	460	55.6
au223	SA0730	2, 3-diphosphoglycerate- independentphosphoglycerate mutase	CGGAAATTTTTGCGAACAGA	TTCGATTGCTTTGATTGTCG	836703	837148	406	55.3
au224	SA0791	hypothetical protein, similar to glycerate dehydrogenase	TGACGTTGTTATGTGGCAAAA	TTAAACCCTTGCAACCTTCTT	896974	897414	399	56.8
au225	SA0859	thimet oligopeptidase homologue	TACTGAATTGCGCAAAGAATTG	ATGCAACTTCAGCGACAAAA	974341	974741	359	55.4
au226	SA0945	dihydrolipoamide S-acetyltransferase component of pyruvate dehydrogenase complex E2	AAAGAAATCGCAGCTGAACAA	TTTTGAGCAATACGGCCAAT	1073758	1074161	363	56.2
au227	SA1044	dihydroorotase	ATGAAGGGAAACGCAGTAAA	CAATTCCGAATGGTGCTTTT	1181330	1181731	362	56.4
au228	SA1115	riboflavin kinase / FAD synthase ribC	CAATGGCATTCGGATTTTTC	CATTCGCTTTTTGCAACTCA	1264780	1265262	443	53.8
au229	SA1177	transketolase	TTGGTTCACCGAATAAAGCA	TGGATTTGTTTGAACCAGCA	1339372	1339785	374	54.8
au230	SA1226	asd, aspartate semialdehyde dehydrogenase	AAAAAGCTGGTGCAATCGTT	TCGTTTCTTTGTCAAGCGTTA	1401265	1401747	442	56.1
au231	SA1308	30S ribosomal protein S1	ATGCACCAAAGTTTGCCAAT	TTCCGGCTTCACTAATTTCAA	1513993	1514478	445	54.8
au232	SA1412	oxygen-independent coproporphyrinogen oxidase III	TTCATGGCCATCTAATGCAA	CATTTGAAGCAAATCCTGATGA	1617553	1618016	422	54.6
au233	SA1496	glutamyl-tRNA reductase	ATTTCCCCTGCACCAATAAT	CGAATTGCCCATGAAGATTT	1704604	1705096	453	56.1
au234	SA1545	D-3-phosphoglycerate dehydrogenase	TGCAGTGAATGCACCTAAAA	TAACAATGCGCCAGTTTTTC	1766721	1767216	456	54.2
au236	SA1814	hypothetical protein, similar to succinyl-diaminopimelate desuccinylase	ATGTTGCACCCATGTTCAAA	CATCGATTTGATGTGCCATT	2053853	2054311	419	55.6
au237	SA1924	hypothetical protein, similar to aldehyde dehydrogenase	GCAAATGCTGCTGCTAATTTT	TTAATGGCGAATGGGTAGAAA	2173216	2173675	418	56.7
au238	SA1991	6-phospho-beta-galactosidase	TTTTGTTGGCAATGCGTGTA	ATTTCAATTGCATGGTCACG	2263407	2263853	407	55.1
au239	SA2120	hypothetical protein, similar to amino acid amidohydrolase	GCAATTGCTTTATGCGTCAAT	TCAAAACAGGGGCAATTACA	2383969	2384377	368	57.3
au240	SA2214	adenosylmethionine-8-amino-7-oxononanoate aminotransferase	ACCCTGCGATTTCATCATTT	TAAAATTGCCCATTCTACGC	2485384	2485811	388	55.7
au242	SA2410	nrdD, anaerobic ribonucleoside-triphosphate reductase	ACTCGTGCGCAAATTTCTTT	ACGGATCGTTTTTGTCGTTT	2701426	2701886	421	56.5
au243	SA2470	hypothetical protein, similar to histidinol dehydrogenase	TGTTTGAATCGACGCATGTT	TTGCTGCATTGACTTATGGAA	2781905	2782326	381	57.2
au244	SA0177	argJ, arginine biosynthesis bifunctional protein homologue	TGGCAAATCACCAAGTTGAA	TGCGTTAATACGCACATAATCA	206898	207388	449	57.0
au245	SA0240	sorbitol dehydrogenase homologue	TTGAAAGTGCGAATGACGTT	CAAATATTCGTGCCCATTGA	291411	291896	446	57.9
au247	SA0361	truncated hypothetical protein, similar to phosphoglycerate mutase; Gpm3p	CATGGCGAATCAAAATCGAA	CCATCAAACAACGAATGACAA	418661	419144	443	55.2
au248	SA0527	probable glucosamine-6-phosphate isomerase	AAGAGATGGCATTTAATCAGCA	AATGGCTTGCTTTGGAACAT	622181	622659	437	54.6
au250	SA0572	hypothetical protein, similar to esterase/lipase	TTTAAACGATCACGTTGAGGA	AAAGGATCATGTTCCCCATT	665507	665947	400	54.2
au251	SA0671	hypothetical protein, similar to urea amidolyase	GAAATTGTGCCATCAGAATCA	TTTAAGCGTGCGAAATCTGA	764197	764696	459	54.2
au252	SA0821	argH, argininosuccinate lyase	TGCATTTTCAACTGGCTCAT	TTTGACGTCGTTTCAAGCAA	926012	926505	454	54.8
au253	SA0896	menD, menaquinone biosynthesis protein	GGTTAGAAAAATGGCAATGCT	GCCAAACAACCGTTCAAAAT	1017529	1017968	399	54.1
au254	SA0924	purN, phosphoribosylglycinamide formyltransferase	CGATTTTTGCATCAGGTTCA	TTTTGAATCGTCCGGTCTAA	1049523	1050001	439	54.8
au255	SA1089	sucD, succinyl-CoA synthetase	AAAAATGAAACTGGGGCAAC	CCGATTTCACCAATCATAACAA	1232627	1233078	410	56.9
au256	SA1150	glnA, glutamine-ammonia ligase	TGAAAAAGGGGAACCAACTT	AATCCGCGTGCATTTTTAAG	1307593	1308024	392	56.1
au257	SA1366	glycine dehydrogenase subunit 1	TCGCATTGCAAGCAAGAATA	CAATTGAACCGTAAAAGTTTGG	1575017	1575507	449	55.6
au258	SA1487	folC, folylpolyglutamate synthase	TTTACGTCGCCGTTTATTGA	CAATTGGCTTTGCATGTTGT	1693267	1693720	414	55.8
au259	SA1524	malate dehydrogenase homolog	CGCAATTTTTGAAGGACGTT	CTTTAGCAACATTACGAGCAA	1739355	1739845	450	56.2
au260	SA1554	acsA, acetyl-CoA synthetase	ATTGTTGGGCCGTTATTTGA	TTTGTAGCGCCATTTAACCA	1781281	1781729	409	55.8
au261	SA1585	proline dehydrogenase homolog	TTTAGGGGAATTTGTCGGTA	GAAATTGCGTGCGTTTAACA	1824023	1824497	435	54.7
au262	SA1669	citG, fumarate hydratase, class-II	ACACATTTACAAGATGCAACG	TGCAACCATTGTTAACATTTCA	1905900	1906352	410	57.2
au263	SA1735	manganese-dependent inorganic pyrophosphatase	CCTGAAATTGCCGGTTTAAT	TTTTTCGAGAAACAACACCAGA	1987761	1988244	442	55.1
au265	SA1965	glmM, femD, phosphoglucosamine-mutase	ACAAAGCGCTTGAACAAGAA	TTGTGCAAATCTTTCAGCATC	2225913	2226346	393	55.4
au267	SA2071	moeB, molybdopterin biosynthesis protein moeB	TGCGTTGATTATTGGTATGG	TTTAATGCTGGCAATTGTGG	2332305	2332760	416	56.0
au268	SA2099	hypothetical protein, similar to monooxygenase	ATCCGGATTGTGCAAAAGAA	TGGGCAATTTTACCGATTTT	2359332	2359800	429	54.7
au269	SA2240	hypothetical protein, similar to para-nitrobenzyl esterase chain A	TGCACGCAATAAAGCACAAT	TGCAAATTCAGCAAGCCATA	2517061	2517511	411	55.0
au270	SA2260	hypothetical protein, similar to glucose 1-dehydrogenase	TGCGTGGGACAATTTTAATG	TTCCACGAATCATCACTTAAC	2537713	2538172	419	57.6
au271	SA2327	hypothetical protein, similar to pyruvate oxidase	ATGTACGATGCCAAAATGGA	TCATCCGGCAAGATTGTTTT	2612925	2613400	436	54.9
au272	SA2348	crtN, squalene desaturase	TTAATGCCAGATTTTGCACCT	TTTCGCATGATACGTTTGCT	2638403	2638864	421	54.3
au273	SA2393	hypothetical protein, similar to 2-dehydropantoate 2-reductase	AGACACGCCAAAACAATAACA	ATGCATGATTGCAACTGTCT	2680864	2681340	436	55.7
au274	SA2490	pckA, phosphoenolpyruvate carboxykinase	TTTCAACTTTCGACGACACAA	TGCTTTAAAATGTGGTGCAGA	1844849	1845280	390	54.4
au275	SA0969	hypothetical protein, similar to glycerophosphoryl diester phosphodiesterase	CGCACCACAAATTATGTTTGA	TTCGGGATTGTTTGTTTGAA	1099466	1099873	367	55.6
au277	SA2439	sasF, conserved hypothetical protein (Cooper + Feil)	AATGCCTCAACGCAACATTA	CAACGATTTGGCGATTTGAT	2743068	2743554	447	54.9
au279	SA0740	hypothetical protein (Cooper + Feil)	TTGGAACATTTATTATGGCTTT	ACGGTCGATTTGACCTTTTA	847062	847504	401	54.0
au280	SA0817	hypothetical protein, similar to NADH-dependent flavin oxidoreductase (Cooper + Feil)	TGAAGAAGTGCTTAAAGCGAAA	AATTTCATCTTCCCGTCCAT	921075	921477	361	57.0
au281	SA2445	hypothetical protein (Cooper + Feil)	TTAAAATGGCCGGATGATGT	TTTCGCTGGAATATGATTGG	2753158	2753616	419	55.4
au282	SA2121	hutI, imidazolonepropionase (cooper + Feil)	CCCATTTAACATTTGGTGGA	GCTTCTTTGGCTTTTTGCAT	2385678	2386152	435	56.0
au284	SA0015	dnaC, replicative DNA helicase (Cooper + Feil)	AAAGTTGCAACGCATGAAGA	TTGCTCAATCGAACCAGATT	21445	21939	455	56.8
au285	SA0119	hypothetical protein, similar to diaminopimelate	TTGAATGTGGGCGCTTTATT	TCCTCCTTTGTTTGCGTTAAA	138812	139214	362	56.3
au286	SA0223	hypothetical protein, similar to UDP-glucose 4-epimerase	TGCAATCGTTTGAGAAGCAA	TGGTCGGTTCAAAGATGAAA	267449	267872	384	57.7
au287	SA0416	hypothetical protein, similar to carboxylesterase	ATTAAAATTGGCGCAGCACT	GCATTGAAAAAGCGAATAACA	477346	477781	395	55.0
au288	SA0545	phosphotransacetylase	GCGCAAAAACTTGATCTTGA	TGCCAAAGCTTAATGCTGATT	638508	638919	371	56.4
au289	SA0656	probable N-acetylglucosamine-6-phosphate deacetylase	ATTGTTGCAATTGGAGAAGG	ACGTTTCAAGCGCTTCTTTT	750368	750863	456	54.9
au290	SA0843	3-oxoacyl- synthase	TATGGCAATTGCAGGTTTCA	TTGCTTCAATTCCACCTGTT	956696	957156	421	57.8
au291	SA0881	hypothetical protein, similar to nucleotidase	GGCATCAAAACGTTGGATTA	GCGAAAATGGATGTGTTTGA	1001452	1001936	445	54.6
au292	SA0902	HisC homolog	TGGAACGATTGCTAAATGTGTT	TCCTTCGCTGAATTTGAAGA	1023317	1023721	363	54.8
au293	SA0958	myo-inositol-1(or 4)-monophosphatase homolog	TTTATGGATTTGCCCAAGGA	TTCAATGGTTTCAAGGGTTG	1084827	1085247	381	54.8
au294	SA1121	hypothetical protein, similar to processing proteinase	AAGAAATGGCCAACCGATAA	TTGCCGACAACATAAACAGAA	1273973	1274433	420	53.2
au295	SA1163	aspartate kinase homolog	AACAAAAATACCCGCTTCCTT	AAAGTTTCCAAATTCGGTGGT	1324852	1325298	405	53.9
au296	SA1199	hypothetical protein, similar to anthranilate synthase	AAATCCAACCATTCATGCCTA	TTCGCTGCATTCTTTTGGAT	1373094	1373518	384	55.3
au298	SA1349	dihydrolipoamide dehydrogenase	TTGATCCAACATGTGCCAAT	TGGTGTTATCGGAATGGAAT	1559232	1559653	382	54.6
au299	SA1377	glucokinase	TCAAATTGAGCAGGTGCAAA	GCGCAGAAATAGGTCATTTT	1582274	1582676	363	54.7
au300	SA1652	uroporphyrinogen decarboxylase	AAGCAAACCATGTTGCTTCA	TTCGCAACCAGAATATCGAA	1886778	1887220	403	55.3
au301	SA1685	hypothetical protein, similar to A/G-specific adenine	AATTGCCACATACCATGCAA	TCCCAAAGATCCTGATCAATTT	1932656	1933123	426	54.6
au302	SA1724	adenylosuccinate lyase	ACGGAAAGGTGTTTTCGTTT	AAATTTGCCGTTGAAATTCG	1974092	1974559	428	55.6
au303	SA1749	hypothetical protein, similar to aspartate transaminase	GCCCAAAGCTTAAATGAACAA	ATGTTTGAAGGTTTGCACCA	2001475	2001949	434	55.4
au304	SA1858	dihydroxy-acid dehydratase	TTGGTTTGACGGCGTATTTT	ATGCATCATCAATTGCTTCG	2097921	2098372	412	57.5
au305	SA1874	alanine racemase	TCGCATTGATGACCATTTACA	CTTGTATTTGAAGGCGTGTTT	2122020	2122457	396	55.8
au306	SA1963	mannitol-1-phosphate 5-dehydrogenase	TTGCAGACGTCAATGAAGAAA	TCTTTTTCAACAACCCATTCG	2216805	2217249	403	55.2
au307	SA2001	hypothetical protein, similar to oxidoreductase	TTCTTCTTGTTGATGGAATGGA	AAACAGCAGAAGCGGTTAAA	2272199	2272623	383	55.1
au308	SA2140	hypothetical protein, similar to esterase	TGCCATTAATTGGCGATATG	TTCCATTGGAGATTGTTGGA	2404832	2405246	375	55.8
au309	SA2188	nitrite reductase	TGCATTTCCATCAACCATTC	TAACCGCATCATGCTTTCAA	2459852	2460274	383	55.7
au319	SA0344	5-methyltetrahydropteroyltriglutamate- homocysteine methyltransferase	TTGCCCATACATTACGACCA	ACGTTAACGCTCACCCTGTC	402524	402944	381	54.5
au325	SA0511	hypothetical protein, similar to UDP-glucose 4-epimerase related protein	CGATTCAGCAACCTACGACA	TAGGATCAAATCCCCATTCG	598347	598835	449	55.6
au326	SA0533	hypothetical protein, similar to long chain fatty acid CoA ligase	TATGAAATCACCGGTGCAAA	CGACCGGAACTTAAAGCAAA	627507	627914	368	56.1
au332	SA0776	aminotransferase NifS homologue	AAAATGCTTGGACCAACAGG	CCCAGCTCTAACCGCTACAC	883076	883486	371	56.7
au335	SA0837	hypothetical protein, similar to 2-isopropylmalate synthase	AAGGGATGGTATGCAACAAAG	TCCTACAGTGTCCGCAAATG	950317	950794	437	52.7
au336	SA0917	phosphoribosylaminoimidazole carboxylase carbon dioxide-fixation chain PurK homolog	CCAAAGTTGTCCCGTTCATT	TGGTGCAATCTCGTTCACAT	1042431	1042882	412	54.2
au341	SA1122	hypothetical protein, similar to precessing proteinase	CGTGTTGATATTGCCGGTAG	GTAGCGCTTGTCACGATTGA	1275589	1276070	442	54.8
au346	SA1197	prephenate dehydrogenase	CACTCAATGCTTGCATACCG	AACTTGCAGCTGGTGGTTTT	1369809	1370243	395	55.2
au350	SA1306	glycerol-3-phosphate dehydrogenase	TTTTGATGATGCAGCAACTG	TGTTCTTGCAGAAAATGGACA	1511681	1512098	377	55.3
au352	SA1310	probable L-asparaginase	ATGAAAAGGCCCGTCATAAA	AAAACCTTGTTGTGCGAGTT	1516729	1517186	418	56.7
au355	SA1346	branched-chain alpha-keto acid dehydrogenase E2	TGGTATTGTGCTGTTTTCACT	TTCCACGATATCAGGAACAA	1556201	1556621	380	56.0
au358	SA1352	geranyltranstransferase homolog	TTTATCTTCTGCGCCATCTTT	TCGACGAGGGAAATTAACAAA	1563060	1563555	454	54.8
au366	SA1493	uroporphyrinogen III synthase	TGCATCGATTTGTTGATGTTC	CACAAACAAATGACATGCAAAG	1701528	1701985	415	52.8
au371	SA1522	acetyl-CoA carboxylase carboxyl transferase subunit alpha	TGTGCAACAAACGCTGATTT	AAATTTTGGTATGGCGCATC	1737361	1737849	449	55.9
au382	SA1608	S-adenosylmethionine synthetase	CGGTTGTTTCAAATCAAGCAT	ACATCAAAGCGCATGTCATT	1843323	1843768	405	57.5
au383	SA1614	o-succinylbenzoic acid synthetase	ACAACGATGTTGCCTTTTCA	AATTGAGCAATGGTTCGAAGA	1848623	1849098	435	56.5
au384	SA1615	O-succinylbenzoic acid-CoA ligase	TGCAATCAATTGTGCCTTTG	TTTAACAGCAACACCGGAAA	1849417	1849846	390	55.4
au391	SA1913	UDP-GlcNAc 2-epimerase	TTAAATGATGGCGCTTCTTC	ATGCTGCATCGCATTTGTTA	2162492	2162915	384	55.2
au392	SA1995	tagatose-6-phosphate kinase	TTTCATCAAGTGGCTGGTTA	TGGTTTTATTGGCGGTGAAT	2267457	2267887	391	55.4
au395	SA2084	urease alpha subunit	ATATCGCATTCGCAGATTCA	ACCATTTGCATCGCCATTTA	2344580	2344983	364	56.3
