# Supplementary material for: Subpopulations of Staphylococcus aureus Clonal Complex 121 Are Associated with Distinct Clinical Entities
Source: PLoS One. 2013 Mar 7;8(3):e58155. doi: 10.1371/journal.pone.0058155 (PMC3591430; doi:10.1371/journal.pone.0058155)
Supplement: Table S2 — Bacterial isolates. (XLS) [file pone.0058155.s005.xls]

## Sheet: Isolate_ST121
Table S2. Bacterial isolates.
Sample-Number	Synonym	Isolation date	Country	spa-type	MLSTneu	SCCmec	etb	eta	lukS/F-PV	PVL variant	Clade	Resistance*	Infection	Collection	Reference
00-01004-1	148	2000	Germany	t159	ST121	-	-	+	-		F	PEN,ERY,TET	conjunctivitis	Robert Koch Institute
00-01437	005 308/00	2000	Germany	t159	ST121	-	-	+	-		F	PEN,ERY	wound infection	Robert Koch Institute
00-01876	MV 11997	2000	Germany	t284	ST121	-	-	+	-		F	PEN,ERY,TET		Robert Koch Institute
02-02750	VA 041303	2002	Germany	t284	ST121	-	-	-	+	H1	D	PEN	furuncle	Robert Koch Institute
02-02878	-	2002	Germany	t285	ST121	-	-	-	+	H3	D	PEN,ERY,TET	abscess	Robert Koch Institute
05-02318	26240	2005	Germany	t435	ST121	-	-	-	+	H3	D	PEN		Robert Koch Institute
06-01454	BK 1118	2006	Germany	t284	ST121	-	-	-	+	H3	D	PEN	necrotizing pneumonia	Robert Koch Institute
06-02718	240 888	2006	Germany	t159	ST121	-	+	+	-		F	PEN,FUS		Robert Koch Institute
06-02926	123764	2006	Austria	t159	ST121	-	+	+	-		F	susceptible	exfoliative dermatitis	Robert Koch Institute
07-00146	100452	2007	Austria	t159	ST121	-	+	+	-		F	PEN,ERY	SSSS	Robert Koch Institute
07-00384	10000/2408480	2007	Germany	t171	ST123	-	+	+	-		F	PEN,FUS	SSSS	Robert Koch Institute
07-00385	VF 1524	2007	Germany	t314	ST121	-	-	-	+	H2	B	susceptible	abscess	Robert Koch Institute
07-00778	C 1497 K1	2007	Germany	t159	ST121	-	+	+	-		F	PEN	SSSS	Robert Koch Institute
07-00888	105830	2007	Austria	t159	ST121	-	+	+	-		F	PEN,ERY	SSSS	Robert Koch Institute
07-01428	235149	2007	Germany	t2375	ST121	-	-	-	+	H3	D	PEN		Robert Koch Institute
07-01668	S522	2007	Kenya	t314	ST121	-	-	-	+	H2	B	PEN,TET,SXT		Robert Koch Institute
07-01670	TP1	2007	Fiji	t159	ST121	-	-	-	+	H2	A	PEN,ERY,CLI		Robert Koch Institute
07-02764	13353	2007	Germany	t659	ST123	-	+	+	-		F	PEN,ERY,FUS	SSSS	Robert Koch Institute
07-03044	8519199	2007	Germany	t1114	ST121	-	-	-	+	H3	D	ERY,TET	abscess	Robert Koch Institute
07-03154	7K01 7003	2007	Germany	t1211	ST121	-	-	-	+	H3	D	susceptible	pimple	Robert Koch Institute
08-00471	A 09372	2008	Germany	t160	ST121	-	+	+	-		F	PEN,TGC	SSSS	Robert Koch Institute
08-00652	232303	2008	Germany	t435	ST121	-	-	-	+	H3	D	PEN	wound infection	Robert Koch Institute
08-01906	116612	2008	Austria	t272	ST121	-	+	+	-		F	PEN	wound infection	Robert Koch Institute
08-02087	ER 12507/08	2008	Sambia	t940	ST121	-	-	-	+	H2	C	PEN	abscess	Robert Koch Institute
08-02146	119441	2008	Austria	t159	ST121	-	+	+	-		F	ERY	SSSS	Robert Koch Institute
09-00227	VF 21876	2009	Germany	t171	ST123	-	+	+	-		F	PEN,ERY,FUS	SSSS	Robert Koch Institute
09-00296	VA 40	2009	Germany	t159	ST121	-	+	+	-		F	PEN,TET	SSSS	Robert Koch Institute
09-00462	-	2009	Germany	t159	ST121	-	+	+	-		F	PEN		Robert Koch Institute
09-00577	PA 3	2009	Panama	t940	ST121	-	-	-	+	H2	C	PEN,FUS		Robert Koch Institute
09-00584	PA 10	2009	Panama	t940	ST121	-	-	-	+	H2	C	PEN,FUS		Robert Koch Institute
09-01732	-	2009	Nigeria	t159	ST121	-	-	-	+	H2		PEN,SXT		Robert Koch Institute	BMC Microbiology 11: 92
09-01745	-	2009	Nigeria	t2304	ST121	-	-	-	+	H2	B	PEN,SXT		Robert Koch Institute	BMC Microbiology 11: 92
09-01759	-	2009	Nigeria	t314	ST121	-	-	-	+	H2	B	PEN,SXT		Robert Koch Institute	BMC Microbiology 11: 92
09-01797	-	2009	Nigeria	t314	ST121	-	-	-	+	H2	B	TET		Robert Koch Institute	BMC Microbiology 11: 92
09-01826	-	2009	Nigeria	t159	ST121	-	-	-	+	H2		PEN		Robert Koch Institute	BMC Microbiology 11: 92
09-01872	244	2009	Germany	t284	ST121	-	-	-	+	H3	D	PEN,ERY,CLI,CIP,FUS,MFL	abscess	Robert Koch Institute
09-02295	W63	2008	Samoa	t1077	ST121	-	-	-	+	H2	A	PEN	SSTI	University of Auckland
09-02296	W186	2008	Samoa	t159	ST121	-	-	-	+	H2		PEN,ERY	SSTI	University of Auckland
09-02298	T12	2008	Tonga	t159	ST121	-	-	-	+	H2	A	PEN,ERY		University of Auckland
09-02299	M26	2008	New Zealand	t159	ST121	-	-	-	+	H2	A	PEN	abscess	University of Auckland
09-02301	A48	2008	New Zealand	t1077	ST121	-	-	-	+	H2	A	PEN	abscess	University of Auckland
09-02302	T14	2008	Tonga	t159	ST121	-	-	-	+	H2	A	PEN,ERY		University of Auckland
09-02303	W55	2008	Samoa	t1077	ST121	-	-	-	+	H2	A	PEN	SSTI	University of Auckland
09-02305	W81	2008	Samoa	t1077	ST121	-	-	-	+	H2	A	PEN	SSTI	University of Auckland
09-02307	F66	2008	Fiji	t159	ST121	-	-	-	+	H2	A	PEN		University of Auckland
09-02308	T8	2008	Tonga	t645	ST121	-	-	-	+	H2	A	PEN		University of Auckland
09-02309	T13	2008	Tonga	t159	ST121	-	-	-	+	H2	A	PEN		University of Auckland
09-02310	F68	2008	Fiji	t5448	ST121	-	-	-	+	H2	A	PEN		University of Auckland
09-02483	V10504	2008	Germany	t284	ST121	-	-	-	+	H3	D	PEN	wound infection	Ernst Moritz Arndt University
09-02512	2007 S263	2007	Belgium	t645	ST121	-	-	-	-			CIPi		Université Libre de Bruxelles
09-02513	2008 S207	2008	Belgium	t435	ST121	-	-	-	+	H3	D	PEN	abscess	Université Libre de Bruxelles
09-02514	2008 S303	2008	Belgium	t159	ST121	-	+	+	-		F	PEN	impetigo	Université Libre de Bruxelles
09-02515	2008 S327	2008	Belgium	t159	ST121	-	+	+	-		F	PEN	SSSS	Université Libre de Bruxelles
10-00254	544/95	1995	Uganda	t159	ST427	-	-	-	+	H2		susceptible	pyomyositis	Robert Koch Institute
10-00255	547/95	1995	Uganda	t645	ST121	-	-	-	+	H2		PEN	pyomyositis	Robert Koch Institute
10-00256	549/95	1995	Uganda	t645	ST2430	-	-	-	+	H4		PEN,TET	pyomyositis	Robert Koch Institute
10-00257	550/95	1995	Uganda	t314	ST121	-	-	-	+	H2	B	SXT	pyomyositis	Robert Koch Institute
10-00258	551/95	1995	Uganda	t314	ST121	-	-	-	+	H2	B	PEN,ERY,TET,SXT	pyomyositis	Robert Koch Institute
10-00259	553/95	1995	Uganda	t314	ST121	-	-	-	+	H2	B	SXT	pyomyositis	Robert Koch Institute
10-00260	556/95	1995	Uganda	NT	ST2430	-	-	-	+	H2		PEN,TET	pyomyositis	Robert Koch Institute
10-00261	600/95	1995	Uganda	t314	ST121	-	-	-	+	H2	B	SXT	pyomyositis	Robert Koch Institute
10-00380	PS71	1953	United Kingdom	t645	ST95	-	-	-	+	H2		susceptible		Robert Koch Institute	J. Hygiene 51: 1-15
10-01114	1	2004	Russia	t435	ST121	-	-	-	+	H3	D	PEN		Creighton University School of Medicine
10-01115	2	2004	South Africa	t317	ST121	-	-	-	+	H2	B	PEN		Creighton University School of Medicine
10-01116	3	2004	South Africa	t6712	ST121	-	-	-	+	H2	B	PEN		Creighton University School of Medicine
10-01117	4	2004	Russia	t435	ST121	-	-	-	+	H2	D	PEN		Creighton University School of Medicine
10-01119	6	2004	Russia	t435	ST121	-	-	-	+	H3	D	PEN,ERY,TET		Creighton University School of Medicine
10-01120	7	2004	Russia	t308	ST121	-	-	-	+	H3	D	PEN		Creighton University School of Medicine
10-01121	8	2004	Russia	t284	ST121	-	-	-	+	H3	D	PEN		Creighton University School of Medicine
10-01122	9	2004	Russia	t435	ST121	-	-	-	+	H3	D	PEN		Creighton University School of Medicine
10-01123	10	2004	Russia	t2392	ST121	-	-	-	+	H3	D	PEN		Creighton University School of Medicine
10-01124	11	2004	Russia	t435	ST121	-	-	-	+	H3	D	PEN		Creighton University School of Medicine
10-01125	12	2004	India	t3204	ST121	-	-	-	+	H2		PEN		Creighton University School of Medicine
10-01126	13	2004	South Africa	t317	ST121	-	-	-	+	H2	B	PEN		Creighton University School of Medicine
10-01127	14	2004	South Africa	t4198	ST121	-	-	-	+	H2	B	PEN		Creighton University School of Medicine
10-01128	16	2004	South Africa	t645	ST121	-	-	-	+	H2		PEN		Creighton University School of Medicine
10-01131	19	2004	India	t3204	ST121	-	-	-	+	H2		PEN		Creighton University School of Medicine
10-01132	20	2004	United States	t741	ST51	-	+	-	-		F	PEN		Creighton University School of Medicine
10-01133	21	2004	Peru	t645	ST121	-	+	+	-		C	PEN,TET		Creighton University School of Medicine
10-01134	22	2004	United States	t159	ST121	-	-	-	+	H2	A	PEN,ERY		Creighton University School of Medicine
10-01135	23	2004	United States	t2155	ST51	-	+	-	-		F	PEN		Creighton University School of Medicine
10-01136	24	2004	South Africa	t314	ST121	-	-	-	+	H2	B	PEN		Creighton University School of Medicine
10-01137	25	2004	South Africa	t317	ST121	-	-	-	+	H2	B	PEN		Creighton University School of Medicine
10-01140	28	2004	South Africa	t645	ST121	-	-	-	+	H2		PEN		Creighton University School of Medicine
10-01142	30	2004	South Africa	t2391	ST121	-	-	-	+	H3		susceptible		Creighton University School of Medicine
10-01146	34	2004	Russia	t284	ST121	-	-	-	+	H3	D	PEN		Creighton University School of Medicine
10-01147	35	2004	United States	t3454	ST121	-	-	-	-		D	PEN,ERY		Creighton University School of Medicine
10-01148	09/754	2009	Czech Republic	t659	ST123	-	+	+	-		F	PEN		Czech National Institute of Public Health
10-01149	09/573	2009	Czech Republic	t159	ST121	-	+	+	-		F	PEN,ERY		Czech National Institute of Public Health
10-01150	09/178	2009	Czech Republic	t272	ST51	-	+	+	-		F	PEN		Czech National Institute of Public Health
10-01151	08/797	2008	Czech Republic	t916	ST121	-	+	+	-		F	PEN		Czech National Institute of Public Health
10-01152	07/280	2007	Czech Republic	t645	ST121	-	-	+	-		F	PEN,MUP		Czech National Institute of Public Health
10-01153	05/598	2005	Czech Republic	t171	ST123	-	+	+	-		F	PEN,FUS		Czech National Institute of Public Health
10-01154	03/459	2003	Czech Republic	t169	ST121	-	+	-	-		F	PEN		Czech National Institute of Public Health
10-01735	ST20070671	2006	Algeria	t3650	ST121	-	-	-	+	H3		PEN		University of Lyon	J. Infect. Dis. 201: 1589
10-01736	ST20081338	2007	Algeria	t170	ST121	-	-	-	-		F	PEN		University of Lyon	J. Infect. Dis. 201: 1589
10-01737	ST20090980	2009	Algeria	t272	ST121	-	-	-	+	H2		PEN		University of Lyon	J. Infect. Dis. 201: 1589
10-01739	A870449	1987	France	t314	ST121	-	-	-	+	H2	B	PEN		University of Lyon	J. Infect. Dis. 201: 1589
10-01740	A890511	1989	France	t314	ST121	-	-	-	+	H2	B	PEN		University of Lyon	J. Infect. Dis. 201: 1589
10-01741	A910759	1991	France	t159	ST121	-	-	-	+	H3	C	PEN		University of Lyon	J. Infect. Dis. 201: 1589
10-01742	A970388	1997	France	t645	ST121	-	-	-	+	H2	C	PEN,ERY		University of Lyon	J. Infect. Dis. 201: 1589
10-01743	A980257	1998	France	t314	ST121	-	-	-	+	H2	B	ERY		University of Lyon	J. Infect. Dis. 201: 1589
10-01744	HT20030729	2003	France	t159	ST121	-	-	-	+	H2	E	PEN,ERY,CLI,CIP		University of Lyon	J. Infect. Dis. 201: 1589
10-01745	HT20040111	2004	France	t3635	ST121	-	-	-	+	H2		PEN,SXTi		University of Lyon	J. Infect. Dis. 201: 1589
10-01746	HT20040449	2004	France	t159	ST121	-	-	-	-		F	PEN,ERY,TET		University of Lyon	J. Infect. Dis. 201: 1589
10-01747	HT20041082	2004	France	t1114	ST121	-	-	-	+	H3	D	PEN		University of Lyon	J. Infect. Dis. 201: 1589
10-01748	ST20101201	2009	India	t159	ST121	-	-	-	+	H2		PEN		University of Lyon	J. Infect. Dis. 201: 1589
10-01749	ST20101205	2009	India	t3204	ST121	-	-	-	+	H2		PEN		University of Lyon	J. Infect. Dis. 201: 1589
10-01750	HT20050331	2005	Bahamas	t940	ST121	-	-	-	+	H2	C	PEN		University of Lyon	J. Infect. Dis. 201: 1589
10-01751	ST20082025	2008	Bahamas	t2155	ST121	-	-	-	-		C	PEN,FUS		University of Lyon	J. Infect. Dis. 201: 1589
10-01752	ST20080520	2008	France	t645	ST2576	-	-	-	+	H2		PEN,TET		University of Lyon	J. Infect. Dis. 201: 1589
10-01753-1	ST20080533	2008	France	t159	ST2430	-	-	-	-			PEN		University of Lyon	J. Infect. Dis. 201: 1589
10-01753-2	ST20080533	2008	France	t2155	ST121	-	-	-	-		C	PEN,FUS		University of Lyon	J. Infect. Dis. 201: 1589
10-01754	HT20050874	2005	Paraguay	t159	ST121	-	-	-	+	R2		PEN		University of Lyon	J. Infect. Dis. 201: 1589
10-01755	HT20051161	2005	Paraguay	t645	ST121	-	+	+	-		C	PEN		University of Lyon	J. Infect. Dis. 201: 1589
10-01756	HT20020323	2002	France	t159	ST121	-	-	-	-		F	PEN,ERY		University of Lyon	J. Infect. Dis. 201: 1589
10-01757	ST20080599	2008	France	t645	ST121	-	-	-	-		C	PEN		University of Lyon	J. Infect. Dis. 201: 1589
10-01758	HT20020235	2002	Spain	t284	ST121	-	-	-	+	H3	D	PEN,TET		University of Lyon	J. Infect. Dis. 201: 1589
10-01759	ST20090069	2005	Spain	t645	ST2575	-	-	-	+	H2	C	PEN,ERY,TET		University of Lyon	J. Infect. Dis. 201: 1589
10-01760	ST20090103	2008	Spain	t435	ST121	-	-	-	+	H3	D	PEN		University of Lyon	J. Infect. Dis. 201: 1589
10-01761	HT20020826	2002	Togo	t159	ST121	-	-	-	+	H2		PEN,RAM		University of Lyon	J. Infect. Dis. 201: 1589
10-01762	HT20040170	2004	Togo	t314	ST121	-	-	-	+	H2	B	PEN		University of Lyon	J. Infect. Dis. 201: 1589
10-01763	HT20070286	2006	Turkey	t435	ST121	-	-	-	+	H3	D	PEN		University of Lyon	J. Infect. Dis. 201: 1589
10-01764	HT20070227	2007	United Kingdom	t1596	ST121	-	-	-	+	H2		PEN		University of Lyon	J. Infect. Dis. 201: 1589
10-01765	ST20070579	2001	United States	t645	ST121	-	-	-	+	H2	C	PEN		University of Lyon	J. Infect. Dis. 201: 1589
10-01766	ST20070581	2002	United States	t940	ST121	-	-	-	+	H2	C	PEN,ERY,FUS		University of Lyon	J. Infect. Dis. 201: 1589
11-02367	CIP52	2008	Cambodia	t159	ST121	SCCmec V	-	-	+	H2	E	PEN,OXA,ERY		Mahidol University Bangkok	Am. J. Trop. Med. Hyg. 84: 313
11-02368	COP1413	2008	Cambodia	t159	ST121	SCCmec V	-	-	+	H2	E	PEN,OXA,ERY,TET		Mahidol University Bangkok	Am. J. Trop. Med. Hyg. 84: 313
11-02369	COP2043	2008	Cambodia	t9089	ST121	SCCmec V	-	-	+	R2	E	PEN,OXA,ERY		Mahidol University Bangkok	Am. J. Trop. Med. Hyg. 84: 313
11-02370	2007-025444	2007	Cambodia	t159	ST121	SCCmec V	-	-	+	H2	E	PEN,OXA,ERY,TET		Mahidol University Bangkok	PLoS One 4: e6630
11-02371	2006-001658	2006	Cambodia	t159	ST121	SCCmec V	-	-	+	H2	E	PEN,OXA,ERY		Mahidol University Bangkok	PLoS One 4: e6630
11-02372	2003-017409	2007	Cambodia	t159	ST121	-	-	-	+	H5	E	PEN,ERY,TET		Mahidol University Bangkok
11-02376	2006-004580	2006	Cambodia	t159	ST121	-	-	-	+	H2	E	PEN,TET		Mahidol University Bangkok
11-02377	2006-007990	2006	Cambodia	t159	ST121	-	-	-	+	H2	E	PEN,ERY,TET		Mahidol University Bangkok
11-02379	2006-012157	2006	Cambodia	t1425	ST121	-	-	-	+	R2	E	PEN,ERY,TET		Mahidol University Bangkok
11-02382	2006-019471	2006	Cambodia	t170	ST121	-	-	-	+	H2	E	PEN,ERY,TET		Mahidol University Bangkok
11-02384	S009	2006	Thailand	t7002	ST121	-	-	-	+	R1	E	PEN,TET		Mahidol University Bangkok
11-02385	S027	2006	Thailand	t159	ST121	-	-	-	+	R2	E	PEN,TET		Mahidol University Bangkok
11-02387	S035	2006	Thailand	t7002	ST121	-	-	-	+	R2	E	PEN,TET		Mahidol University Bangkok
11-02388	S096	2007	Thailand	t159	ST121	-	-	-	+	H2	E	PEN,TET		Mahidol University Bangkok
11-02389	S104	2007	Thailand	t159	ST121	-	-	-	+	R2	E	PEN,TET		Mahidol University Bangkok
11-02390	S126	2007	Thailand	t159	ST121	-	-	-	+	R2	E	PEN,TET		Mahidol University Bangkok
11-02391	S148	2007	Thailand	t9090	ST121	-	-	-	+	R2	E	PEN,TET		Mahidol University Bangkok
11-02392	S176	2007	Thailand	t159	ST121	-	-	-	+	R2	E	PEN		Mahidol University Bangkok
11-02394	S194	2007	Thailand	t159	ST121	-	-	-	+	R2	E	PEN,TET		Mahidol University Bangkok
11-02395	S267	2007	Thailand	t159	ST121	-	-	-	+	H2	E	PEN,TET		Mahidol University Bangkok
97-01419	489	1996	Bulgaria	t270	ST121	-	-	-	+	H3	D	PEN,TET	furuncle	Robert Koch Institute
97-01451	490	1996	Bulgaria	t308	ST121	-	-	-	+	H3	D	PEN	furuncle	Robert Koch Institute
97-01452	-	1997	Bulgaria	t272	ST121	-	-	-	+	H3		PEN,TET	furuncle	Robert Koch Institute
97-01548	VA 066336	1997	Germany	t645	ST2577	-	-	+	-		F	PEN,ERY,TET	wound infection	Robert Koch Institute
97-01848-1	A 5642	1997	Germany	t159	ST121	-	-	+	-		F	ERY,TET		Robert Koch Institute
97-01973	VA 4753	1997	Germany	t159	ST121	-	-	+	-		F	susceptible	impetigo	Robert Koch Institute
98-01618	66-006310	1998	Germany	t159	ST121	-	-	+	-		F	PEN	wound infection	Robert Koch Institute
99-02025	B 7967	1999	Austria	t645	ST121	-	-	-	-		F	PEN,ERY		Robert Koch Institute
*Resistance against the following antibiotics was tested: PEN, penicillin G; OXA, oxacillin; TPL, teicoplanin; VAN, vancomycin; GEN, gentamicin; TET, tetracycline; CIP, ciprofloxacin; MFL, moxifloxacin; SXT, trimethoprim/sulfamethoxazole (cotrimoxazole; SXTi, intermediate resistance to SXT);
PHO, phosphomycin; FUS, fusidic acid; ERY, erythromycin; CLI, clindamycin; RAM, rifampicin; DAP, daptomycin; MUP, mupirocin; LNZ, linezolid and TGC, tigecycline.
