# Supplementary material for: Subpopulations of Staphylococcus aureus Clonal Complex 121 Are Associated with Distinct Clinical Entities
Source: PLoS One. 2013 Mar 7;8(3):e58155. doi: 10.1371/journal.pone.0058155 (PMC3591430; doi:10.1371/journal.pone.0058155)
Supplement: Table S3 — Polymorphisms discovered in the genome fragments from 154 isolates. (XLS) [file pone.0058155.s006.xls]

## Sheet: Tabelle3
Table S3. Polymorphisms discovered in the 115 genome fragments from 154 Isolates
Polymorphisms	Quality	Ancestral	Derived	Position in N315 genome	ORF in N315
au201-1	synonymous	G	C	110592	SA0098
au201-2	indel	-	insertion TGA	110685-87	SA0098
au201-3	non-synonymous	G	A	110905	SA0098
au201-4	non-synonymous	C	T	110680	SA0098
au202-1	non-synonymous	C	A	130307	SA0113
au202-2	synonymous	G	A	130312	SA0113
au203-1	non-synonymous	C	T	142486	SA0123
au203-2	non-synonymous	C	T	142553	SA0123
au205-2	non-synonymous	T	G	213260	SA0182
au206-1	non-synonymous	G	A	239470	SA0202
au206-2	non-synonymous	G	T	239713	SA0202
au206-3	non-synonymous	G	A	239833	SA0202
au207-1	non-synonymous	C	A	263379	SA0220
au207-2	synonymous	G	A	263213	SA0220
au207-3	non-synonymous	C	A	263130	SA0220
au207-4	non-synonymous	A	G	263145	SA0220
au208-1	non-synonymous	G	A	310194	SA0256
au208-2	non-synonymous	G	A	310173	SA0256
au208-3	non-synonymous	G	A	310227	SA0256
au209-1	non-synonymous	C	T	355330	SA0299
au209-2	synonymous	A	G	355430	SA0299
au210-1	non-synonymous	C	T	369435	SA0311
au210-2	non-synonymous	A	G	369642	SA0311
au210-3	non-synonymous	G	A	369610	SA0311
au210-4	synonymous	G,T,A	A	369491	SA0311
au210-5	non-synonymous	G	A	369726	SA0311
au210-6	synonymous	A	G	369671	SA0311
au212-1	synonymous	T	C	406083	SA0346
au212-2	synonymous	C	T	405930	SA0346
au212-3	non-synonymous	G	A	406142	SA0346
au212-4	non-synonymous	C	G	405865	SA0346
au212-5	non-synonymous	A	C	406102	SA0346
au213-1	non-synonymous	A	G	435049	SA0376
au214-1	synonymous	C	A	480909	SA0419
au214-2	non-synonymous	C	T	481086	SA0419
au214-3	non-synonymous	C	T	480946	SA0419
au215-1	non-synonymous	T	C	496066	SA0431
au215-2	non-synonymous	C	T	495953	SA0431
au218-1	synonymous	T	C	592482	SA0507
au218-2	non-synonymous	G	C	592619	SA0507
au218-3	non-synonymous	G	A	592548	SA0507
au218-4	non-synonymous	A	C	592604	SA0507
au219-1	non-synonymous	C	T	599756	SA0512
au219-2	non-synonymous	C	T	599615	SA0512
au219-3	non-synonymous	A	C	599609	SA0512
au219-4	synonymous	G	A	599502	SA0512
au222-1	synonymous	T	C	795280	SA0697
au223-1	non-synonymous	G	A	836822	SA0730
au224-1	non-synonymous	G	A	897017	SA0791
au224-2	non-synonymous	G	C	897311	SA0791
au224-3	non-synonymous	C	T	897011	SA0791
au225-1	non-synonymous	G	T	974479	SA0859
au227-1	synonymous	T	C	1181583	SA1044
au227-2	synonymous	T	C	1181427	SA1044
au227-3	synonymous	A	C	1181565	SA1044
au228-1	synonymous	A	G	1265225	SA1115
au230-1	synonymous	A	T	1401407	SA1226
au230-2	synonymous	G	A	1401386	SA1226
au230-3	non-synonymous	T	G	1401703	SA1226
au231-1	synonymous	T	G	1514387	SA1308
au231-2	non-synonymous	G	T	1514242	SA1308
au232-1	synonymous	T	C	1617607	SA1412
au232-2	non-synonymous	T	C	1617715	SA1412
au232-3	non-synonymous	G	A	1617669	SA1412
au232-4	non-synonymous	G	T	1617699	SA1412
au232-5	non-synonymous	G	C	1617890	SA1412
au233-1	non-synonymous	C	T	1704949	SA1496
au233-2	synonymous	T	C	1704911	SA1496
au233-3	synonymous	A	G	1705007	SA1496
au234-1	non-synonymous	C	T	1766929	SA1545
au234-2	non-synonymous	C	T	1767092	SA1545
au234-3	non-synonymous	T	A	1767034	SA1545
au234-4	non-synonymous	G	A	1767061	SA1545
au234-6	non-synonymous	A	G	1767164	SA1545
au236-1	non-synonymous	T	C	2054252	SA1814
au236-2	synonymous	T	A	2054010	SA1814
au236-3	non-synonymous	A	T	2053948	SA1814
au236-4	synonymous	A	G	2054112	SA1814
au236-5	non-synonymous	A	T	2054130	SA1814
au237-1	synonymous	T	C	2173422	SA1924
au237-2	synonymous	A	C	2173584	SA1924
au237-3	synonymous	G	A	2173379	SA1924
au237-4	non-synonymous	C	T	2173448	SA1924
au237-5	synonymous	G	A	2173560	SA1924
au237-6	non-synonymous	G	T	2173562	SA1924
au238-1	synonymous	C	A	2263830	SA1991
au238-2	non-synonymous	C	T	2263826	SA1991
au238-3	non-synonymous	G	T	2263764	SA1991
au238-4	non-synonymous	C	A	2263645	SA1991
au238-5	synonymous	C	T	2263623	SA1991
au238-6	non-synonymous	G	T	2263541	SA1991
au239-1	indel	-	insertion ATC	2384349-51	SA2120
au240-1	non-synonymous	G	A	2485731	SA2214
au240-2	non-synonymous	A	G	2485737	SA2214
au242-1	synonymous	T	C	2701455	SA2410
au242-2	synonymous	G	A	2701653	SA2410
au243-1	non-synonymous	A	G	2782074	SA2470
au243-2	non-synonymous	C	T	2782090	SA2470
au243-3	non-synonymous	T	C	2781984	SA2470
au243-4	indel	T	deletion T	2782109	SA2470
au243-5	non-synonymous	T	C	2782116	SA2471
au243-6	synonymous	A	G	2782046	SA2472
au243-7	non-synonymous	T	C	2782290	SA2473
au244-1	non-synonymous	G	A	207004	SA0177
au244-2	synonymous	T	C	207150	SA0177
au244-3	non-synonymous	T	G	207349	SA0177
au244-4	synonymous	C	T	207069	SA0177
au244-5	non-synonymous	C	T	207199	SA0177
au245-1	synonymous	C	T	291850	SA0240
au245-2	indel	A	deletion A	291482	SA0240
au245-3	non-synonymous	T	G	291729	SA0240
au247-1	non-synonymous	A	G	418908	SA0361
au247-2	non-synonymous	G	A	418853	SA0361
au247-3	non-synonymous	G	A	418878	SA0361
au247-4	synonymous	T	C	418717	SA0361
au247-5	synonymous	C	T	418816	SA0361
au247-6	non-synonymous	A	T	418893	SA0361
au250-1	non-synonymous	T	C	665916	SA0572
au250-2	non-synonymous	G	A	665737	SA0572
au251-1	non-synonymous	G	A	764669	SA0671
au251-2	non-synonymous	G	A	764659	SA0671
au251-3	indel	T	deletion T	764595	SA0671
au252-1	non-synonymous	C	T	926406	SA0821
au252-2	synonymous	G	A	926061	SA0821
au252-3	non-synonymous	C	T	926453	SA0821
au253-1	non-synonymous	C	T	1017687	SA0896
au254-1	non-synonymous	A	T	1049696	SA0924
au254-2	non-synonymous	T	C	1049646	SA0924
au254-3	non-synonymous	C	T	1049672	SA0924
au254-4	synonymous	A	G	1049726	SA0924
au254-5	non-synonymous	C	T	1049793	SA0924
au254-6	synonymous	C	T	1049620	SA0924
au255-1	non-synonymous	G	A	1232894	SA1089
au255-2	synonymous	A	G	1232797	SA1089
au256-1	synonymous	C	A	1307743	SA1150
au256-2	non-synonymous	C	T	1307948	SA1150
au257-1	non-synonymous	C	T	1575100	SA1366
au257-2	non-synonymous	T	C	1575082	SA1366
au258-1	non-synonymous	A	G	1693668	SA1487
au258-2	non-synonymous	T	C	1693526	SA1487
au259-1	synonymous	C	T	1739473	SA1524
au260-1	non-synonymous	T	G	1781591	SA1554
au260-2	indel	T	deletion T	1781592	SA1554
au260-3	non-synonymous	C	T	1781535	SA1554
au260-4	non-synonymous	G	A	1781303	SA1554
au260-5	non-synonymous	T	C	1781659	SA1554
au260-6	non-synonymous	C	T	1781372	SA1554
au260-7	non-synonymous	C	G	1781440	SA1554
au261-1	non-synonymous	C	A	1824318	SA1585
au261-2	non-synonymous	C	T	1824093	SA1585
au261-3	non-synonymous	G	A	1824094	SA1585
au262-1	synonymous	T	C	1906188	SA1669
au267-1	non-synonymous	C	A	2332560	SA2071
au268-1	synonymous	C	T	2359745	SA2099
au268-2	non-synonymous	A	G	2359357	SA2099
au269-1	non-synonymous	G	A	2517330	SA2240
au269-2	non-synonymous	G	A	2517255	SA2240
au270-1	non-synonymous	C	T	2537906	SA2260
au270-2	synonymous	T,G	A	2537775	SA2260
au270-3	non-synonymous	C	T	2537950	SA2260
au272-1	non-synonymous	C	G	2638773	SA2348
au272-2	non-synonymous	C	T	2638792	SA2348
au272-3	non-synonymous	C	T	2638669	SA2348
au272-4	non-synonymous	C	T	2638753	SA2348
au272-5	non-synonymous	G	A	2638791	SA2348
au273-1	non-synonymous	G	T	2680915	SA2393
au273-2	non-synonymous	T	C	2681042	SA2393
au274-1	non-synonymous	T	C	1845230	SA2490
au274-2	synonymous	G	A	1845127	SA2490
au274-3	non-synonymous	A	C	1845248	SA2490
au275-1	non-synonymous	C	T	1099509	SA0969
au275-2	synonymous	C	G	1099813	SA0969
au277-1	non-synonymous	C	T	2743500	SA2439
au277-2	non-synonymous	C	T	2743275	SA2439
au277-3	non-synonymous	G	A	2743223	SA2439
au277-4	synonymous	A	C	2743384	SA2439
au277-5	non-synonymous	G	A	2743220	SA2439
au279-1	non-synonymous	C	T	847385	SA0740
au279-2	non-synonymous	C	T	847357	SA0740
au279-3	non-synonymous	C	T	847154	SA0740
au279-4	non-synonymous	C	T	847209	SA0740
au279-5	non-synonymous	G	C	847412	SA0740
au280-1	non-synonymous	G	A	921290	SA0817
au280-2	synonymous	A	C	921282	SA0817
au280-3	non-synonymous	C	T	921158	SA0817
au281-1	indel	-	deletion TGTTGATAGTGA	2753300-311	SA2445
au281-2	synonymous	A	G	2753365	SA2445
au281-3	non-synonymous	A	G	2753480	SA2445
au281-4	non-synonymous	G	A	2753484	SA2445
au282-2	non-synonymous	G	A	2385822	SA2121
au282-3	non-synonymous	G	A	2385997	SA2121
au284-1	synonymous	G	A	21549	SA0015
au284-2	synonymous	A	G	21876	SA0015
au284-3	synonymous	G	T	21849	SA0015
au285-1	non-synonymous	G	A	139091	SA0119
au286-1	non-synonymous	C	T	267666	SA0223
au286-2	non-synonymous	G	A	267642	SA0223
au287-1	synonymous	A	G	477514	SA0416
au287-2	synonymous	T	C	477727	SA0416
au287-3	non-synonymous	G	A	477636	SA0416
au288-1	non-synonymous	C	A	638859	SA0545
au289-1	non-synonymous	G	T	750827	SA0656
au289-2	non-synonymous	C	G	750755	SA0656
au290-1	non-synonymous	G	C	957089	SA0843
au293-1	non-synonymous	T	C	1084881	SA0958
au293-2	synonymous	G	A	1085206	SA0958
au294-1	non-synonymous	A	C	1274398	SA1121
au294-2	non-synonymous	G	A	1274294	SA1121
au294-3	non-synonymous	T	C	1274355	SA1121
au295-1	non-synonymous	G	A	1325103	SA1163
au295-2	non-synonymous	T	C	1324997	SA1163
au296-1	synonymous	G	A	1373290	SA1199
au296-4	non-synonymous	G	A	1373325	SA1199
au298-1	non-synonymous	G	A	1559595	SA1349
au298-2	non-synonymous	G	C	1559430	SA1349
au299-1	indel	-	insertion GAC	1582583-85	SA1377
au299-2	indel	-	deletion AATTAACTT	1582559-67	SA1377
au299-3	non-synonymous	G	A	1582368	SA1377
au300-1	non-synonymous	C	T	1887159	SA1652
au300-2	synonymous	T	C	1886980	SA1652
au300-3	synonymous	C	T	1886824	SA1652
au301-1	non-synonymous	C	T	1932719	SA1685
au301-2	synonymous	G	T	1932733	SA1685
au301-3	indel	T	insertion T	1932728	SA1685
au302-1	non-synonymous	A	T	1974165	SA1724
au303-1	synonymous	A	G	2001591	SA1749
au303-2	non-synonymous	G	T	2001610	SA1749
au304-1	synonymous	G	A	2097960	SA1858
au304-2	non-synonymous	G	T	2098060	SA1858
au304-3	synonymous	T	C	2098038	SA1858
au306-1	non-synonymous	C	T	2216849	SA1963
au307-1	non-synonymous	A	G	2272461	SA2001
au308-1	non-synonymous	C	A	2405135	SA2140
au309-1	synonymous	A	G	2459905	SA2188
au309-2	non-synonymous	A	G	2460149	SA2188
au319-1	non-synonymous	G	A	402863	SA0344
au319-7	synonymous	G	A	402780	SA0344
au319-8	synonymous	C	A	402930	SA0344
au325-1	non-synonymous	A	T	598728	SA0511
au326-1	synonymous	A,G	A	627855	SA0533
au326-2	non-synonymous	-	insertion T	627841	SA0533
au326-3	synonymous	C	T	627795	SA0533
au332-1	synonymous	G	A	883327	SA0776
au332-2	non-synonymous	C	T	883391	SA0776
au332-3	synonymous	G	A	883225	SA0776
au332-4	synonymous	C	T	883285	SA0776
au335-1	non-synonymous	C	T	950534	SA0837
au335-2	non-synonymous	G	C	950769	SA0837
au335-3	indel	-	insertion CTA	950489	SA0837
au336-1	non-synonymous	C	G	1042844	SA0917
au336-2	non-synonymous	C	T	1042538	SA0917
au336-3	non-synonymous	A	T	1042480	SA0917
au341-1	non-synonymous	C	T	1275916	SA1122
au341-2	synonymous	A	C	1275996	SA1122
au341-3	non-synonymous	G	C	1275945	SA1122
au346-1	non-synonymous	G	A	1369964	SA1197
au346-2	non-synonymous	G	T	1370133	SA1197
au346-3	non-synonymous	G	A	1370213	SA1197
au346-4	non-synonymous	C	G	1369884	SA1197
au346-5	non-synonymous	G	A	1370081	SA1197
au346-6	non-synonymous	A	G	1369934	SA1197
au350-1	non-synonymous	C	A	1511921	SA1306
au350-2	non-synonymous	C	A	1511938	SA1306
au350-3	non-synonymous	G	A	1511763	SA1306
au350-4	non-synonymous	G	A	1511763	SA1306
au352-1	non-synonymous	G	T	1517161	SA1310
au352-2	non-synonymous	G	A	1516834	SA1310
au352-3	non-synonymous	C	G	1517145	SA1310
au352-4	non-synonymous	G	A	1517050	SA1310
au352-5	non-synonymous	C	T	1516928	SA1310
au355-1	non-synonymous	C	T	1556430	SA1346
au355-2	synonymous	C	T	1556474	SA1346
au358-1	non-synonymous	C	T	1563091	SA1352
au358-2	non-synonymous	G	A	1563332	SA1352
au366-1	synonymous	G	A	1701849	SA1493
au366-2	synonymous	A	G	1701762	SA1493
au366-3	non-synonymous	T	A	1701959	SA1493
au371-1	synonymous	A	T	1737417	SA1522
au371-2	synonymous	T	C	1737528	SA1522
au382-1	non-synonymous	T	A	1843706	SA1608
au382-2	non-synonymous	C	T	1843571	SA1608
au383-1	synonymous	T	C	1848942	SA1614
au383-2	non-synonymous	G	A	1848806	SA1614
au383-3	non-synonymous	C	A	1848750	SA1614
au383-4	non-synonymous	T	A	1848799	SA1614
au384-1	non-synonymous	T	G	1849487	SA1615
au384-2	non-synonymous	T	A	1849791	SA1615
au384-3	synonymous	T	C	1849558	SA1615
au384-4	synonymous	T	C	1849693	SA1615
au391-1	synonymous	C	T	2162848	SA1913
au391-2	synonymous	C	T	2162755	SA1913
au391-3	non-synonymous	T	C	2162544	SA1913
au391-4	non-synonymous	G	A	2162888	SA1913
au392-1	non-synonymous	T	C	2267501	SA1995
au392-2	non-synonymous	C	T	2267834	SA1995
au392-3	non-synonymous	C	A	2267756	SA1995
au392-4	non-synonymous	G	C	2267801	SA1995
au392-5	indel	TAT	deletion TAT	2267617-19	SA1995
au392-6	non-synonymous	A	G	2267850	SA1995
au392-7	non-synonymous	C	A	2267823	SA1995
au392-8	non-synonymous	G	T	2267781	SA1995
au395-1	non-synonymous	G	A	2344729	SA2084
au395-2	non-synonymous	C	T	2344750	SA2084
au395-3	synonymous	C	T	2344944	SA2084
au395-4	non-synonymous	C	T	2344733	SA2084
au395-5	synonymous	C	T	2344872	SA2084
