# Supplementary material for: Subpopulations of Staphylococcus aureus Clonal Complex 121 Are Associated with Distinct Clinical Entities
Source: PLoS One. 2013 Mar 7;8(3):e58155. doi: 10.1371/journal.pone.0058155 (PMC3591430; doi:10.1371/journal.pone.0058155)
Supplement: Table S4 — Results of Bayesian tip-association significance testing. (XLSX) [file pone.0058155.s007.xlsx]

## Sheet: Tabelle1
Table S4. Values of the allelic MC and overall AI and PS statistics with their p-values for various traits. Phylogeny-trait association was considered significant if p<0.05.
redundant isolates removed				all isolates
spa-type	MC value	p		spa-type	MC value	p
t645	5.01	0.01		t645	2.50	0.22
t314	4.53	0.01		t314	3.64	0.01
t284	1.30	1		t284	1.35	1
t940	3.08	0.01		t940	4.12	0.01
t435	1.38	1		t435	2.01	0.05
t170	1	1		t170	1	1
t272	1	1		t272	1	1
t2155	1	1		t2155	1	1
AI=7.07; p=0				AI=10.28; p=0
PS=51.13; p=0				PS=71.34; p=0
Virulence gene	MC value	p		Virulence gene	MC value	p
lukS/F-pV	35.98	0.01		lukS/F-pV	32.69	0.01
eta/etb	5.07	0.01		eta/etb	5.15	0.01
AI=1.80; p=0				AI=2.45; p=0
PS=11.84; p=0				PS=20.48; p=0
clinical phenotype	MC value	p		clinical phenotype	MC value	p
superficial	13.00	0.01		superficial	14.36	0.01
deep-seated	13.83	0.01		deep-seated	14	0.01
AI=2.69*10^-6; p=0				AI=1.21*10^-6; p=0
PS=1.00; p=0				PS=1.00, p=0
regions	MC value	p		regions	MC value	p
Europe	9.08	0.01		Europe	10.74	0.01
Africa	5.08	0.01		Africa	5.43	0.01
North America	2	0.05		North America	2.00	0.04
Asia	3.34	0.01		Asia	9.76	0.01
South America	1.17	1		South America	1.18	1
Oceania	3	0.01		Central America	1.44	1
Central America	10.45	0.01		Oceania	6.44	0.01
AI=2.56; p=0				AI=3.03; p=0
PS=25.72; p=0				PS=27.38; p=0
antibiotic	MC value	p		antibiotic	MC value	p
ERY	3.10	0.07		ERY	4.63	0.02
AI=4.24; p=0.29				AI=4.57; p=0
PS=23.50; p=0.15				PS=27.42; p=0
antibiotic	MC value	p		antibiotic	MC value	p
PEN	13.13	0.45		PEN	26.95	0.13
AI=1.18; p=0				AI=1.92; p=0
PS=11.81; p=0				PS=12.89; p=0
antibiotic	MC value	p		antibiotic	MC value	p
TET	2.50	0.44		TET	4.93	0.01
AI=3.32; p=0				AI=3.71; p=0
PS=18.73; p=0				PS=23.49; p=0
antibiotic	MC value	p		antibiotic	MC value	p
SXT	2	0.03		SXT	3.12	0.01
AI=0.58; p=0.02				AI=0.77; p=0
PS=5; p=0.02				PS=4.94; p=0
antibiotic	MC value	p		antibiotic	MC value	p
CLI	1	1		CLI	1	1
AI=0.63; p=0.61				AI=0.48; p=0.09
PS=3; p=1				PS=3; p=1
antibiotic	MC value	p		antibiotic	MC value	p
CIP	1	1		CIP	1	1
AI=0.37; p=0.09				AI=0.30; p=0.02
PS=3; p=1				PS=3; p=1
antibiotic	MC value	p		antibiotic	MC value	p
OXA	1.46	1		OXA	1.90	0.01
AI=0.25; p=0.39				AI=0.60; p=0
PS=1.55; p=1				PS=3.76; p=0
antibiotic	MC value	p		antibiotic	MC value	p
FUS	2.25	0.10		FUS	3	0.01
AI=0.90; p=0				AI=0.82; p=0
PS=6; p=0				PS=6; p=0
