# Supplementary material for: Subpopulations of Staphylococcus aureus Clonal Complex 121 Are Associated with Distinct Clinical Entities
Source: PLoS One. 2013 Mar 7;8(3):e58155. doi: 10.1371/journal.pone.0058155 (PMC3591430; doi:10.1371/journal.pone.0058155)
Supplement: Table S5 — Predicted ORFs in ST121 Phage. (XLSX) [file pone.0058155.s008.xlsx]

## Sheet: Tabelle1
Table S5. ORFs in putative prophage phiSAnST121 carried by 98-01618
ORF	Value for CDS		Top hit with PHAST and BLAST	E-VALUE
	Location	ORF size (bp)
1	complement(169..891)	722	PHAGE_Strept_Sfi21: integrase ; PP_00001; phage(gi9632962)	2e-25
2	complement(944..1639)	695	host cell surface-exposed lipoprotein [Staphylococcus aureus subsp. aureus 21252]	3e-102
3	complement(1651..2034)	383	hypothetical; PP_00003	N/A
4	complement(2194..2586)	392	DNA-binding helix-turn-helix protein, XRE-family like proteins [Staphylococcus aureus subsp. aureus IS-55]	3e-87
5	2754..2972	218	PHAGE_Staphy_3: repressor-like protein ; PP_00005; phage(gi156604021)	2e-20
6	2999..3274	275	hypothetical; PP_00006	N/A
7	3279..3413	134	hypothetical; PP_00007	N/A
8	3539..3709	170	PHAGE_Staphy_187: ORF100 ; PP_00008; phage(gi66395282)	9e-24
9	complement(3698..3904)	206	PHAGE_Staphy_CNPH82: hypothetical protein cn37 ; PP_00009; phage(gi119953715)	1e-27
10	3964..4647	683	PHAGE_Staphy_phiMR11: putative anti-repressor protein ; PP_00010; phage(gi162290117)	2e-110
11	4746..4907	161	PHAGE_Staphy_phiMR11: hypothetical protein ; PP_00011; phage(gi162290118)	6e-17
12	4995..5312	317	PHAGE_Staphy_phiNM3: hypothetical protein ; PP_00012; phage(gi118725069)	2e-46
13	5302..5568	266	PHAGE_Staphy_1: hypothetical protein SPTP3101_gp13 ; PP_00013; phage(gi156603902)	2e-21
14	5573..6823	1250	PHAGE_Strept_P9: helicase ; PP_00014; phage(gi157311154)	1e-20
15	6820..7131	311	hypothetical; PP_00015	N/A
16	7124..7429	305	PHAGE_Entero_EFRM31: hypothetical protein ; PP_00016; phage(gi327198108)	2e-05
17	7419..8708	1289	PHAGE_Strept_PH15: putative NTP-binding protein ; PP_00017; phage(gi190151434)	2e-11
18	8852..9163	311	hypothetical; PP_00018	N/A
19	9181..9387	206	hypothetical protein SA21269_0026 [Staphylococcus aureus subsp. aureus 21269]	4e-41
20	9433..9915	482	hypothetical protein H04402_02624 [Clostridium botulinum H04402 065] gi|387818817|ref|YP_005679164.1|	3e-23
21	10185..11915	1730	DNA polymerase family B domain protein [Staphylococcus epidermidis VCU118]	N/A
22	12019..12408	389	hypothetical; PP_00022	N/A
23	12484..12789	305	DNA binding protein [Staphylococcus epidermidis W23144]	5e-51
24	complement(12812..13282)	470	hypothetical; PP_00024	N/A
25	13703..13894	191	hypothetical; PP_00025	N/A
26	13926..15800	1874	PHAGE_Strept_6: putative DNA primase; PP_00026; phage(gi28876472)	1e-36
27	16105..16596	491	putative positive control sigma-like factor [Staphylococcus aureus subsp. aureus 21269]	1e-113
28	17029..17316	287	HNH endonuclease domain protein [Staphylococcus aureus subsp. aureus 21269]	3e-64
29	17638..17970	332	putative phage terminase, small subunit, P27 family [Staphylococcus epidermidis NIHLM061]	8e-38
30	17954..19597	1643	PHAGE_Lister_B025: putative terminase large subunit ; PP_00030; phage(gi157325219)	3e-176
31	19613..20749	1136	phage portal protein, HK97 family [Staphylococcus aureus subsp. aureus 21269]	N/A
32	20749..21435	686	ATP-dependent Clp endopeptidase, proteolytic subunit ClpP [Staphylococcus aureus subsp. aureus 21269]	2e-164
33	21462..22631	1169	phage major capsid protein, HK97 family [Staphylococcus aureus subsp. aureus CIG290]	1e-80
34	22653..22958	305	PHAGE_Lister_B025: gp7 ; PP_00034; phage(gi157325224)	N/A
35	22933..23277	344	phage head-tail joining family protein [Staphylococcus aureus subsp. aureus CIG290]	2e-77
36	23261..23599	338	hypothetical; PP_00036	N/A
37	23599..24036	437	hypothetical; PP_00037	N/A
38	24042..24725	683	Major tail protein, phi13 family [Lactobacillus casei LC2W] gi|385819636|ref|YP_005856023.1|	6e-05
39	24753..25103	350	hypothetical; PP_00039	N/A
40	25151..25375	224	hypothetical; PP_00040	N/A
41	25433..29614	4181	PHAGE_Lactob_A2: tape measure protein ; PP_00041; phage(gi22296534)	2e-108
42	29617..30375	758	putative phage tail component, N-terminal domain protein [Staphylococcus aureus subsp. aureus 21269]	N/A
43	30372..30758	386	phage minor structural protein, N-terminal domain protein	7e-13
44	30846..31901	1055	phage minor structural protein, N-terminal domain protein [Staphylococcus aureus subsp. aureus 21269]	N/A
45	31965..33773	1808	PHAGE_Strept_SMP: minor structural protein ; PP_00045; phage(gi119953748)	3e-20
46	33803..34213	410	conserved domain protein [Staphylococcus aureus subsp. aureus 21269]	2e-89
47	34248..34562	314	hypothetical; PP_00047	N/A
48	34546..34929	383	PHAGE_Staphy_2: holin ; PP_00048; phage(gi157738598)	1e-19
49	34994..35914	920	PHAGE_Bacill_SPBc2: N-acetylmuramoyl-L-alanine amidase ; PP_00049; phage(gi9630151)	6e-07
50	36391..36588	197	hypothetical protein [Staphylococcus aureus subsp. aureus MSSA476]	1e-37
51	36782..37285	503	hypothetical protein SACIG290_1859 [Staphylococcus aureus subsp. aureus CIG290]	8e-119
52	37298..37612	314	hypothetical; PP_00052	N/A
53	37612..38040	428	putative preprotein translocase, SecB subunit [Staphylococcus aureus subsp. aureus 21252]	1e-95
54	38444..38653	209	PHAGE_Staphy_55: ORF073 ; PP_00054; phage(gi66396175)	N/A
55	38908..40248	1340	phage protein F-like protein [Staphylococcus aureus subsp. aureus 21269]	N/A
