# Supplementary material for: Subpopulations of Staphylococcus aureus Clonal Complex 121 Are Associated with Distinct Clinical Entities
Source: PLoS One. 2013 Mar 7;8(3):e58155. doi: 10.1371/journal.pone.0058155 (PMC3591430; doi:10.1371/journal.pone.0058155)
Supplement: Table S6 — Genome content. (XLSX) [file pone.0058155.s009.xlsx]

## Sheet: Tabelle1
Table S6. Genome content.							Isolates
mobile elements and alternative designation	integration site	Phage type of capsida	Integrase group	size	note	characteristic genes on mobile element	98-01618 (F)	09-00227 (F)	10-01133 (C)	10-00259 (B)	09-02483 (D)	09-02298 (A)	10-00380	11-02369 (E)	11-02371 (E)	11-02376 (E)
SaPI1, variant 1	downstream of groEL, between SA1815 and SA1836			~27kb	no similarties to other genomes	tst							X
SaPI1, variant 2	downstream of groEL, between SA1815 and SA1836			~29kb	no similarties to other genomes	no virulence genes	X				X	X
SaPI1 , variant 3	downstream of groEL, between SA1815 and SA1836			~18kb	99% similar to SaRIfusB (O´Neill et al.,2007) EEFIC	fusB		X
SaPI2	upstream of guaA, SA0376			~29kb	hsdS and hsdM similar to Sau1hsdS1 and hsdM2 (Lindsay et al.,2006)	set[9-10], lpl[3]	X	X	X	X	X	X	X	X	X	X
SaPI3	downstream of t-RNA cluster, between SA1621-1649			~22kb		lukDE, egc[5], spl[4], ear, hsdM2, hsdS-	X	X	X	X	X	X	X	X	X	X
SaPI4	upstream of rpsR,SA0354			~17kb		seb			X	X		X		X	X	X
Sa1 prophage, variant 1	attB in SA0778	Bc-Phage	Sa1	~42kb		eta	X	X	X
Sa1 prophage, variant 2	attB in SA0778	Bc-Phage	Sa1	~42kb							X				X
Sa2 prophage	integrated in SA1320	A-phage	Sa2	~46kb	similiar to phiSa2mw	lukSF-PV				X	X	X	X	X	X	X
Sa3 prophage, variant 1	hlb gene, SA1811	Fa-Phage	Sa3	~44kb	similar to bacteriophage phiN315	sak, chp, scn			X
Sa3 prophage, variant 2	hlb gene, SA1811	Fb-Phage	Sa3	~36kb		sak, scn		X		X	X	X	X	X	X	X
Sa5 prophage, variant 1	attB in SA1693	Ba-Phage	Sa5	~33kb		no virulence genes			X
Sa5 prophage, variant 2	attB in SA1694	Bc-Phage	Sa5	~33kb		no virulence genes								X		X
unknown phage	integrated between SA1150 and SA1154			~41kb	specific for all ST121 isolates	no virulence genes	X	X	X	X	X	X	X	X	X	X
ETB-plasmid						etb, edin-C, cadDX		X	X
SCCmecV	orfX			~42kb	90% similar to isolat JCSC5952 (Hisata et al.,2011) hsdR+,hsdM+; hsdS-	mecA, two ccrC1 genes								X	X
Resistome								blaZ, fusB, ermC	blaZ, tetK			blaZ, ermC		blaZ, ermC, mecA	blaZ, ermC, mecA	blaZ, tetK
a According to R. Pantucek et al. (Pantucek et al., 2004)
Gene symbols: ccrC, cassette chromosome recombinase C; lukDE, components of toxin leukocidin DE; lukSF-PV, Panton-Valentine leukocidin components S and F; mecA, penicillin binding protein 2a; set, staphylococcal exotoxins; spl, serine protease; tst, toxic shock syndrome toxin 1; egc, enterotoxin gene cluster; eta and etb, exfoliative toxins A and B; fusB, FusB; sak, staphylococcal kinase; seb, st…
