# Supplementary material for: Subpopulations of Staphylococcus aureus Clonal Complex 121 Are Associated with Distinct Clinical Entities
Source: PLoS One. 2013 Mar 7;8(3):e58155. doi: 10.1371/journal.pone.0058155 (PMC3591430; doi:10.1371/journal.pone.0058155)
Supplement: Table S7 — PVL nucleotide variation. (XLS) [file pone.0058155.s010.xls]

## Sheet: Tabelle1
Table S7. PVL nucleotide variation
lukS/F-PV sequence variant		No. of isolates	Nucleotide at positiona
			282	286	335b	367	527b	663	1186	1396	1694b	1729b
R	R1	1	A	C	C	C	G	T	C	A	G	G
	R2	9	A	C	C	C	G	T	C	A	G	A
	novel	1	A	C	C	C	G	G	C	A	G	A
H	H1	1	A	C	C	C	A	G	C	G	G	A
	H2	60	A	C	C	C	A	G	C	A	G	A
	novel	5	A	C	C	C	A	G	T	A	G	A
	novel	4	A	C	C	T	A	G	C	A	G	A
	novel	1	T	C	C	C	A	G	C	A	G	A
	H3	27	A	C	C	C	A	T	C	A	G	A
	H3*	1	A	T	C	C	A	T	C	A	G	A
	novel	1	A	C	C	T	A	G	C	A	A	A
	novel	1	A	C	T	C	A	G	C	A	G	A
Nucleotides differing from sequence of the reference strain (USA300, R1 variant) are in bold font.
a already described nucleotide variations are marked with white boxes, whereas new variations are indicated grey.
b Non-synonymus change.
* recently described by O'Hara, F. P. et al.,2008
