# Supplementary material for: Subpopulations of Staphylococcus aureus Clonal Complex 121 Are Associated with Distinct Clinical Entities
Source: PLoS One. 2013 Mar 7;8(3):e58155. doi: 10.1371/journal.pone.0058155 (PMC3591430; doi:10.1371/journal.pone.0058155)
Supplement: Table S8 — PCR primers. (XLS) [file pone.0058155.s011.xls]

## Sheet: Tabelle1
Table S8 . Primers used for amplification of eta, etb, lukSF-PV
Gene	Primer	Sequence (5´-3´)	PCR product (bp)	Anneal. Temp.	Target localisation	Reference
eta	eta f	CTA GTG CAT TTG TTA TTC AA	119	45°C	374-393 in M17347	this study
	eta r	TGC ATT GAC ACC ATA GTA CT			492-473 in M17347
etb	etb f	ACG GCT ATA TAC ATT CAA TT	200	45°C	51-70 in M17348	this study
	etb r	TCC ATC GAT AAT ATA CCT AA			250-231in M17348
lukSF-PV	lukPV f	ATC ATT AGG TAA AAT GTC TGG ACA TGA TCC A	432	55°C	1640-1670 in X72700	Strommenger et al. 2008 (Nr.)
	lukPV r	GCA TCA AST GTA TTG GAT AGC AAA AGC			2072-2046 in X72700
attB_PVL_ST121	attB_PVL f	TGG GAA TAA ATG TCG ACG AA	220	58°C		this study
	attB_PVL r	CGT GCA TGA GCT TGA GTG TT
