# Supplementary material for: Subpopulations of Staphylococcus aureus Clonal Complex 121 Are Associated with Distinct Clinical Entities
Source: PLoS One. 2013 Mar 7;8(3):e58155. doi: 10.1371/journal.pone.0058155 (PMC3591430; doi:10.1371/journal.pone.0058155)
Supplement: Table S9 — Mutations defining clades within CC121. (XLSX) [file pone.0058155.s012.xlsx]

## Sheet: Tabelle1
Table S9. Point mutations defining clades
clade	Mutation	Quality	Ancestral	Derived	Position in N315 genome	ORF in N315
A	au225-1	non-synonymous	G	T	974479	SA0859
	au234-1	non-synonymous	C	T	1766929	SA1545
	au346-1	non-synonymous	G	A	1369964	SA1197
	au319-7	synonymous	G	A	402780	SA0344
B	au341-1	non-synonymous	C	T	1275916	SA1122
	au366-1	synonymous	G	A	1701849	SA1493
C	au218-2	non-synonymous	G	C	592619	SA0507
	au336-3	non-synonymous	A	T	1042480	SA0917
D	au269-1	non-synonymous	G	A	2517330	SA2240
	au247-4	synonymous	T	C	418717	SA0361
	au392-1	non-synonymous	T	C	2267501	SA1995
E	au215-2	non-synonymous	C	T	495953	SA0431
	au218-4	non-synonymous	A	C	592604	SA0507
	au260-7	non-synonymous	C	G	1781440	SA1554
	au392-7	non-synonymous	C	A	2267823	SA1995
F	au210-1	non-synonymous	C	T	369435	SA0311
	au332-1	synonymous	G	A	883327	SA0776
	au355-1	non-synonymous	C	T	1556430	SA1346
